# Supplementary material for: Study on the Fracture Toughness of Softwood and Hardwood Estimated by Boundary Effect Model
Source: Materials (Basel). 2022 Jun 6;15(11):4039. doi: 10.3390/ma15114039 (PMC9182387; doi:10.3390/ma15114039)
Supplement: Supplementary file 1 [file materials-15-04039-s001.zip]

Archive with 1 entries (1 files):
- materials-1732291-supplementary.pdf
